# Supplementary material for: L-Cysteine as an Irreversible Inhibitor of the Peroxidase-Mimic Catalytic Activity of 2-Dimensional Ni-Based Nanozymes
Source: Nanomaterials (Basel). 2021 May 13;11(5):1285. doi: 10.3390/nano11051285 (PMC8153149; doi:10.3390/nano11051285)
Supplement: Supplementary file 1 [file nanomaterials-11-01285-s001.zip]

Archive with 1 entries (1 files):
- nanomaterials-1148775-supplementary.pdf
